# Supplementary material for: Early antiviral CD4+ and CD8+ T cells are associated with upper airway clearance of SARS-CoV-2
Source: JCI Insight. 2024 Dec 20;9(24):e186078. doi: 10.1172/jci.insight.186078 (PMC11665554; doi:10.1172/jci.insight.186078)
Supplement: Supporting data values [file jciinsight-9-186078-s084.xlsx]

## Sheet: Fig 1A
Age (years)				Sex (n)				Race (n)				Ethnicity (n)				Vaccination Status (n)				Risk for Severe COVID-19 (n)
Treatment	Placebo			Treatment	Placebo			Treatment	Placebo			Treatment	Placebo			Treatment	Placebo			Treatment	Placebo
22	43		Male	27	24		African American or Black	7	5		Hispanic	6	12		vaccinated at study day 0	0	0		high	24	24
18	19		Female	19	25		Alaskan Native/American Indian	1	0		non-Hispanic	42	35		vaccinated at study day 28	0	0		low	22	25
52	25						Asian	1	3		unknown	0	2
25	30						Native Hawaiian/Pacific Islander	0	0
61	63						Other/Mixed Race	1	3
45	48						Unknown	0	1
47	35						White	36	37
45	51
57	53
86	38
24	72
23	51
28	28
59	67
55	33
52	49
36	37
65	48
43	40
42	51
23	25
24	63
58	22
58	57
54	37
27	55
61	37
65	34
46	50
53	55
51	44
33	30
43	36
43	23
36	59
55	36
58	33
62	67
48	55
51	52
44	54
35	50
58	48
35	57
39	33
46	29
	40
	28
	33

## Sheet: Fig 1B
Days PSO at study entry (study day 0)
Treatment	Placebo	All Participants
5	4	5
6	6	6
8	6	8
5	5	5
5	10	5
7	6	7
8	10	8
9	6	9
5	6	5
7	6	7
9	8	9
7	7	7
10	4	10
6	4	6
8	8	8
8	4	8
3	4	3
2	9	2
9	10	9
5	5	5
6	5	6
4	9	4
8	4	8
7	8	7
8	7	8
3	8	3
6	6	6
8	6	8
8	9	8
8	6	8
6	4	6
6	8	6
6	5	6
8	7	8
4	8	4
6	10	6
6	5	6
4	6	4
8	8	8
9	7	9
6	5	6
6	6	6
6	6	6
5	4	5
4	6	4
10	7	10
	8	4
	6	6
	7	6
		5
		10
		6
		10
		6
		6
		6
		8
		7
		4
		4
		8
		4
		4
		9
		10
		5
		5
		9
		4
		8
		7
		8
		6
		6
		9
		6
		4
		8
		5
		7
		8
		10
		5
		6
		8
		7
		5
		6
		6
		4
		6
		7
		8
		6
		7

## Sheet: Fig 1C
SARS2 NP RNA log10 copies/mL for all participants (study day 0)
6.31
0.7
3.95
4.38
6.02
5.94
5.71
6.49
2.16
2.89
5.4
4.84
6.73
6.91
3.12
6.4
7.87
0.7
6.73
5.99
7.64
5.16
6.22
4.11
4.11
6.36
3.58
5.35
6.8
1.7
7.66
5.71
5.8
4.24
6.48
5.87
5.7
0.7
6.28
1.7
5.36
3.49
6.94
1.7
2.15
7.79
7.65
4.22
3.46
3.82
3.75
6.44
7.76
7.27
8.45
7.13
6
8.3
6.72
0.7
6.68
5.42
6.17
5.4
7.98
6.27
5.49
0.7
6.9
6.31
3.52
3.84
6.7
5.79
3.94
5.82
N/A
8.44
7.7
3.82
5.3
4.29
3.48
3.12
5.6
6.42
0.7
8.08
5.33
6.03
3.29
1.7
4.9
4.41
5.82

## Sheet: Fig 1D
	Placebo Group
study day	Participant 1	Participant 2	Participant 3	Participant 4	Participant 5	Participant 6	Participant 7	Participant 8	Participant 9	Participant 10	Participant 11	Participant 12	Participant 13	Participant 14	Participant 15	Participant 16	Participant 17	Participant 18	Participant 19	Participant 20	Participant 21	Participant 22	Participant 23	Participant 24	Participant 25	Participant 26	Participant 27	Participant 28	Participant 29	Participant 30	Participant 31	Participant 32	Participant 33	Participant 34	Participant 35	Participant 36	Participant 37	Participant 38	Participant 39	Participant 40	Participant 41	Participant 42	Participant 43	Participant 44	Participant 45	Participant 46	Participant 47	Participant 48	Participant 49
0	6.31	0.7	3.95	4.38	6.02	5.94	5.71	6.49	2.16	2.89	5.4	4.84	6.73	6.91	3.12	6.4	7.87	0.7	6.73	5.99	7.64	5.16	6.22	4.11	4.11	6.36	3.58	5.35	6.8	1.7	7.66	5.71	5.8	4.24	6.48	5.87	5.7	0.7	6.28	1.7	5.36	3.49	6.94	1.7	2.15	7.79	7.65	4.22	3.46
3	1.7	2.73	4.76	3.72	5.07	7.83	4.6	4.03	1.7	1.7	2.28	3.41	5.76	4.28	1.7	4.52	5.69	0.7	5.7	4.97	5.03	2.73	5.54	4.7	2.36	4.63	1.7	2.3	4.18	0.7	6.82	3.97	2.84	2.48	4.5	3.65	3.24	0.7	4.97	2.01	4.08	3.28	5.6	3.41	2.6	4.84	6.18	2.89	1.7
7	2.61	3.06	1.7	2.68	2.47	5.22	2.66	3.3	1.7	1.7	0.7	1.7	3.41	2.54	1.7	2.02	1.7	0.7	5.09	2.49	3.52	0.7	3.61	3.29	0.7	1.7	3.07	0.7	2.25	0.7	0.7	0.7	1.7	2.26	1.7	1.7	2.25	0.7	1.7	0.7	1.7	1.7	1.7	1.7	1.7	2.98	1.7	3.08	0.7
14	1.7	1.7	3.24	0.7	0.7	1.7	1.7	1.7	0.7	0.7	1.7	1.7	2.94	N/A	1.7	1.7	0.7	1.7	2.5	1.7	1.7	0.7	1.7	1.7	3.14	0.7	0.7	0.7	0.7	0.7	0.7	0.7	1.7	1.7	1.7	1.7	1.7	0.7	4.51	1.7	1.7	1.7	0.7	1.7	1.7	1.7	0.7	1.7	1.7
28	0.7	0.7	0.7	0.7	0.7	0.7	0.7	1.7	0.7	0.7	0.7	1.7	0.7	2.52	1.7	0.7	0.7	0.7	1.7	3.14	0.7	0.7	0.7	2.37	0.7	1.7	0.7	0.7	1.7	1.7	0.7	0.7	0.7	0.7	0.7	0.7	0.7	0.7	1.7	0.7	0.7	0.7	0.7	0.7	1.7	0.7	0.7	0.7	0.7
[truncated: 48 more columns]

## Sheet: Fig 2A
Spike	CD4-RE	Combined
0.498	0.378	0.876
0.155	0.325	0.48
0.018	0.018	0.018
0.3435	0.3335	0.677
0.018	0.018	0.018
0.018	0.142	0.16
0.0395	0.1295	0.169
0.018*	0.018*	0.018*
0.018	0.046	0.064
0.191	0.191	0.382
0.018	0.0535	0.0715
0.0785	0.0205	0.099
0.7505	0.018	0.7685
0.176	0.236	0.412
0.2265	0.2665	0.493
0.2145	0.2145	0.429
0.0775	0.1135	0.191
0.018	0.018	0.018
0.7945	0.8445	1.639
0.667	1.297	1.964
0.018	0.018	0.018
0.2225	0.1625	0.385
0.5195	0.5295	1.049
0.4615	0.6915	1.153
0.1945	0.2845	0.479
0.236	0.206	0.442
1.3915	1.4315	2.823
0.47	0.49	0.96
0.018	0.018	0.018
0.1815	0.018	0.1995
0.172	0.132	0.304
0.3	0.65	0.95
0.027	0.018	0.045
0.018	0.018	0.018
0.0995	0.1195	0.219
0.7075	0.5475	1.255
0.3815	0.5815	0.963
0.7985	0.9185	1.717
0.3745	0.0665	0.441
0.1825	0.2925	0.475
0.975	0.515	1.49
0.665	0.018	0.683
0.364	0.144	0.508
0.018	0.1065	0.1245
0.515	0.385	0.219
0.4805	0.6505	1.131
0.0755	0.0725	0.148
0.018	0.018	0.018
0.018	0.018	0.018
0.018*	0.018*	0.018*
0.0685	0.1285	0.197
0.33	0.27	0.6
0.018	0.0225	0.0405
0.1465	0.0865	0.233
0.0515	0.0205	0.072
0.018	0.018	0.018
0.283	0.243	0.526
0.194	0.254	0.448
0.018	0.018	0.018
0.0625	0.0525	0.115
0.018	0.018	0.018
1.365	1.085	2.45
0.2522	0.1522	0.4044
0.2005	0.1205	0.321
0.8065	0.5265	1.333
0.0945	0.0675	0.162
0.683	0.303	0.986
0.787145	0.287145	1.0743
0.143	0.133	0.276
0.182	0.192	0.374
0.018*	0.018*	0.018*
0.6125	0.5925	1.205
0.018	0.018	0.018
0.018*	0.018*	0.018*
0.018	0.041	0.059
0.3375	0.4575	0.795
0.7505	0.5805	1.331
0.7135	0.6235	1.337
0.212	0.402	0.614
0.33855	0.58855	0.9271
0.0325	0.018	0.0505
0.2065	0.2265	0.433
0.104	0.134	0.238
0.388	0.318	0.706
0.35	0.47	0.82
0.0337	0.0297	0.0634
0.274	0.434	0.708
0.11	0.2	0.31
0.3347	0.2347	0.5693
0.049	0.251	0.3
0.5275	0.6775	1.205
0.5715	0.4015	0.973
0.4195	0.1495	0.569
0.059	0.064	0.1229
0.095	0.105	0.2

## Sheet: Fig 2B
Spike	CD4-RE	Combined
0.062795	0.186795	0.24959
0.00586	0.04272	0.04858
0.01003	0.00447	0.0145
0.072725	0.047725	0.12045
0.00447	0.00447	0.00447
0.011655	0.004655	0.01631
0.117737	0.107737	0.225474
0.00447	0.003995	0.008465
0.008815	0.008815	0.01763
0.056*	0.098*	0.154*
0.026475	0.108475	0.13495
0.273	0.313	0.586
0.018	0.018	0.036
0.08148	0.07948	0.16096
0.00142	0.00447	0.00589
0.00447*	0.00553*	0.01*
0.00447	0.0086	0.01307
0.001575	0.002495	0.00407
0.00447	0.00447	0.00447
0.013	0.00119	0.01419
0.00383	0.00447	0.0083
0.00447	0.179	0.18347
0.09585	0.44885	0.5447
0.178655	0.005685	0.18434
0.00447	0.008135	0.012605
0.023	0.00447	0.02747
0.00447	0.519	0.52347
0.4895	0.9395	1.429
0.8425	0.4225	1.265
0.00447	0.135	0.13947
0.0915	0.2015	0.293
0.157485	0.017485	0.17497
0.00447	0.00447	0.00447
0.00447	0.148	0.15247
0.2555	0.2955	0.551
0.07504	0.05104	0.12608
0.03898	0.02298	0.06196
0.293	0.603	0.896
0.02452	0.08552	0.11004
0.00447	0.175	0.17947
0.51	0.17	0.68
0.138	0.118	0.256
0.33712	0.76712	1.10424
0.0255	0.0505	0.076
0.00447	0.00447	0.00447
0.119275	0.159275	0.27855
0.09909	0.19909	0.29818
0.054579	0.089579	0.144158
0.0275	0.0355	0.063
0.01661	0.00861	0.02522
0.01*	0.00458*	0.01458*
0.137295	0.537295	0.67459
0.0249	0.0189	0.0438
0.00447*	0.00447*	0.00447*
0.00935	0.02335	0.0327
0.025	0.017	0.042
0.12961	0.31961	0.44922
0.155345	0.265345	0.42069
0.00447	0.00447	0.00447
0.00447	0.00447	0.00447
0.024165	0.021165	0.04533
0.043	0.085	0.128
0.00447	0.00447	0.00447
0.08326	0.02826	0.11152
0.16617	0.17617	0.34234
0.043855	0.091855	0.13571
0.192	0.172	0.364
0.01516	0.00916	0.02432
0.094015	0.104015	0.19803
0.013975	0.068975	0.08295
0.00447	0.00447	0.00447
0.00447	0.044	0.04847
0.2639	0.1239	0.3878
0.0295	0.0995	0.129
0.33006	0.57006	0.90012
0.211	0.00447	0.21547
0.00447	0.00447	0.00447
0.281	0.121	0.402
0.12	0.066	0.186
0.00447	0.00447	0.00447
0.050595	0.098595	0.14919
0.028065	0.078065	0.10613
0.138	0.188	0.326
0.00447	0.0835	0.08797
0.501815	0.351815	0.85363
0.01616	0.01016	0.02632
0.124275	0.075275	0.19955
0.00447	0.011635	0.016105
0.04	0.025	0.065
0.12283	0.12283	0.24566
0.038	0.176	0.214
0.0985	0.1185	0.217
0.29	0.039	0.329
0.00447	0.052	0.05647
0.00447	0.00447	0.00447

## Sheet: Fig 2C
Spike	CD4-RE	Combined
2.82	1.15	3.97
0.06305	0.06305	0.06305
0.06305	0.06305	0.06305
0.06305	0.188	0.186
0.06305	0.06305	0.06305
0.06305	1.555	1.555
0.06305	0.06305	0.06305
0.06305	0.06305	0.06305
0.06305	0.06305	0.06305
0.06305*	0.06305*	0.06305*
3.185	3.755	6.94
8.11	8.37	16.48
0.06305	0.06305	0.06305
0.06305	0.06305	0.06305
0.06305	0.06305	0.06305
0.06305*	0.06305*	0.06305*
0.06305	0.115	0.07
0.06305	0.06305	0.06305
0.06305	0.06305	0.06305
0.06305	0.06305	0.06305
0.06305	0.06305	0.06305
0.06305	0.06305	0.06305
0.255	0.555	0.81
0.385	0.815	1.2
0.06305	0.06305	0.06305
0.06305	0.06305	0.06305
0.06305	0.06305	0.06305
1.385	1.515	2.9
2.37	0.67	3.04
0.06305	0.12	0.15
0.56	0.68	1.24
0.564	0.114	0.678
0.119	0.069	0.188
0.139	0.169	0.308
1.2465	1.7965	3.043
0.1045	0.06305	0.109
0.135	0.165	0.3
1.76	1.65	3.41
0.06305	0.15262	0.18924
0.06305	0.105	0.06305
1.16	0.48	1.64
0.233595	0.243595	0.47719
1.0615	2.1215	3.183
0.06305	0.17	0.11
1.4	1.1	2.5
0.7235	0.8535	1.577
0.7065	1.5465	2.253
0.2405	0.2505	0.491
0.06305	0.1	0.06305
0.06305	0.06305	0.06305
0.52*	0.51*	1.03*
0.695	1.295	1.99
0.06305	0.06305	0.06305
0.06305*	0.06305*	0.06305*
0.06305	0.06305	0.06305
0.06305	0.06305	0.06305
2.136	3.416	5.552
0.23541	0.97541	1.21082
0.21	0.17	0.38
0.06305	0.12	0.12
0.06305	0.07098	0.12496
0.197	0.447	0.644
0.06305	0.06305	0.06305
0.63	0.22	0.85
0.9	0.82	1.72
0.1755	0.4855	0.661
0.814	0.624	1.438
0.06305	0.06305	0.06305
0.19	0.14	0.33
0.06305	0.1825	0.202
0.06305	0.3	0.3
0.117	0.107	0.224
0.519	0.199	0.718
0.06305	0.23477	0.28954
0.48447	1.09447	1.57894
1.026	0.696	1.722
0.1155	0.2355	0.351
0.371385	0.191385	0.56277
0.3455	0.4855	0.831
0.06305	0.06305	0.06305
0.117	0.247	0.364
0.146	0.296	0.442
0.54	0.64	1.18
0.06305	0.06305	0.06305
1.558	0.708	2.266
0.255	0.06305	0.164
0.2215	0.2315	0.453
0.06305	0.06305	0.093
0.072255	0.06305	0.09551
0.201895	0.131895	0.33379
0.06305	0.3045	0.361
0.212555	0.202555	0.41511
0.4955	0.06305	0.533
0.06305	0.06305	0.06305
0.06305	0.06305	0.06305

## Sheet: Fig 2D
Spike	CD4-RE	Combined
0.775	0.0961	0.0961
0.0961	0.0961	0.0961
0.0961	0.0961	0.0961
0.0961	0.0961	0.0961
0.0961	0.0961	0.0961
0.0961	0.0961	0.0961
0.0961	0.0961	0.0961
0.0961	0.0961	0.0961
0.0961	0.0961	0.0961
0.0961*	0.0961*	0.0961*
0.89	1.39	2.28
3.05	3.21	6.26
0.0961	0.0961	0.0961
0.0961	0.0961	0.0961
0.0961	0.0961	0.0961
0.0961*	0.0961*	0.0961*
0.0961	0.29	0.0961
0.0961	0.0961	0.0961
0.16	0.0961	0.22
0.0961	0.0961	0.0961
0.0961	0.0961	0.0961
0.0961	0.0961	0.0961
0.0961	0.0961	0.0961
0.0961	0.0961	0.0961
0.0961	0.0961	0.0961
0.0961	0.0961	0.0961
0.0961	0.0961	0.0961
2.045	1.945	3.99
0.336	0.296	0.632
0.0961	0.168	0.216
0.1165	0.2065	0.323
0.0961	0.0961	0.10215
0.0961	0.105	0.14
0.0961	0.2855	0.331
0.18	0.19	0.37
0.0961	0.107	0.162
0.0961	0.0961	0.112
0.151435	0.211435	0.36287
0.0961	0.104	0.131
0.0961	0.235	0.31
0.465	0.335	0.8
0.1135	0.1235	0.237
0.207	0.477	0.684
0.0961	0.0961	0.0961
0.0961	0.0961	0.0961
0.1135	0.1435	0.257
0.0961	0.1405	0.231
0.0961	0.0961	0.0961
0.0961	0.0961	0.0961
0.0961	0.0961	0.0961
0.0961*	0.0961*	0.0961*
0.11	0.31	0.42
0.0961	0.0961	0.0961
0.0961*	0.0961*	0.0961*
0.0961	0.0961	0.0961
0.0961	0.0961	0.0961
0.0961	0.1425	0.198
0.159	0.199	0.358
0.0961	0.0961	0.0961
0.0961	0.0961	0.0961
0.0961	0.0961	0.0961
0.0961	0.064	0.0961
0.0961	0.0961	0.0961
0.0961	0.0961	0.108
0.1365	0.1365	0.273
0.0961	0.0961	0.099
0.0961	0.1085	0.197
0.0961	0.0961	0.0961
0.0961	0.0961	0.129
0.0961	0.0961	0.0961
0.0961	0.0961	0.0961
0.0961	0.0961	0.0961
0.845	0.345	1.19
0.0961	0.86	0.661
0.174815	0.264815	0.43963
0.085	3.305	3.39
0.79	5.61	6.4
0.0961	0.0961	0.0961
0.0961	0.0961	0.0961
0.0961	0.0961	0.0961
0.0961	0.0961	0.0961
0.0961	0.0961	0.0961
0.1755	0.3055	0.481
0.0961	0.15	0.15
0.2725	0.2025	0.475
0.0961	0.0961	0.0961
0.0961	0.1455	0.214
0.0961	0.0961	0.0961
0.0961	0.0961	0.0961
0.129475	0.169475	0.29895
0.0961	0.2005	0.236
0.0961	0.097	0.157
0.161	0.0961	0.204
0.0961	0.0961	0.0961
0.0961	0.0961	0.0961

## Sheet: Fig 2E
Spike	CD4-RE	Combined
0.13	0.015805	0.14
0.015805	0.045	0.015805
0.015805	0.015805	0.015805
0.015805	0.015805	0.015805
0.015805	0.015805	0.015805
0.015805	0.015805	0.015805
0.015805	0.015805	0.015805
0.015805	0.015805	0.015805
0.015805	0.015805	0.015805
0.015805*	0.015805*	0.015805*
0.44	0.53	0.97
0.345	0.425	0.77
0.015805	0.195	0.195
0.015805	0.015805	0.015805
0.015805	0.015805	0.015805
0.022*	0.015805*	0.026*
0.015805	0.015805	0.015805
0.015805	0.0655	0.079
0.015805	0.015805	0.015805
0.015805	0.015805	0.015805
0.015805	0.015805	0.015805
0.015805	0.015805	0.015805
0.074	0.204	0.278
0.052	0.149	0.201
0.015805	0.015805	0.015805
0.015805	0.015805	0.015805
0.0185	0.015805	0.026
0.5615	0.4815	1.043
0.8085	0.2485	1.057
0.0555	0.0945	0.15
0.2205	0.1905	0.411
0.39928	0.06428	0.46356
0.129	0.056	0.185
0.072	0.028	0.1
0.489	0.489	0.978
0.0925	0.015805	0.1
0.0595	0.0455	0.105
0.592	0.732	1.324
0.029705	0.129705	0.15941
0.0505	0.1205	0.171
0.6365	0.1465	0.783
0.252945	0.182945	0.43589
0.393915	0.983915	1.37783
0.015805	0.029	0.039
0.0225	0.0355	0.058
0.26788	0.30788	0.57576
0.218975	0.418975	0.63795
0.07735	0.11035	0.1877
0.0735	0.0905	0.164
0.0165	0.0195	0.036
0.021*	0.02*	0.041*
0.1515	0.4415	0.593
0.015805	0.015805	0.015805
0.039*	0.041*	0.08*
0.015805	0.019	0.029
0.051645	0.060645	0.11229
0.36029	0.52029	0.88058
0.16927	0.37927	0.54854
0.015805	0.015805	0.02254
0.015805	0.015805	0.015805
0.017	0.015805	0.029
0.075495	0.123495	0.19899
0.015805	0.015805	0.015805
0.217	0.087	0.304
0.4125	0.3125	0.725
0.1085	0.2285	0.337
0.285	0.195	0.48
0.0215	0.015805	0.015805
0.083	0.052	0.135
0.015805	0.08373	0.09846
0.015805	0.015805	0.015805
0.015805	0.015805	0.015805
0.8965	0.3865	1.283
0.015805	0.92	0.71
0.355905	0.595905	0.95181
0.239	3.379	3.618
1.3125	7.9625	9.275
0.015805	0.015805	0.015805
0.091	0.091	0.182
0.015805	0.015805	0.015805
0.040475	0.080475	0.12095
0.04313	0.10113	0.14426
0.14916	0.20916	0.35832
0.022	0.067	0.089
0.40183	0.28183	0.68366
0.032105	0.015805	0.04221
0.11279	0.08279	0.19558
0.015805	0.015805	0.01653
0.052025	0.028025	0.08005
0.150475	0.190475	0.34095
0.03661	0.24761	0.28422
0.135	0.175	0.31
0.263	0.048	0.311
0.02811	0.04711	0.07522
0.015805	0.015805	0.01862

## Sheet: Fig 2F
	CD4
0 cytokines	0.0879121
1 cytokine	0.21978
2 cytokines	0.164835
3 cytokines	0.208791
4 cytokines	0.318681

[truncated: 72 more sheets: Fig 2G, Fig 2H, Fig 3A, Fig 3B, Fig 3C, Fig 3D, Fig 3E, Fig 4A, Fig 4B, Fig 4C, Fig 4D, Fig 4E, Fig 5A, Fig 5B, Fig 5C, Fig 5D, Fig S1A, Fig S1B, Fig S1C, Fig S2B …]
